# Supplementary material for: Lipase-Catalyzed Synthesis, Antioxidant Activity, Antimicrobial Properties and Molecular Docking Studies of Butyl Dihydrocaffeate
Source: Molecules. 2022 Aug 7;27(15):5024. doi: 10.3390/molecules27155024 (PMC9370587; doi:10.3390/molecules27155024)
Supplement: Supplementary file 1 [file molecules-27-05024-s001.zip]

Archive with 59 entries (51 files):
- 13CNMRfiles/
- 13CNMRfiles/1.pdf
- 13CNMRfiles/2.pdf
- 13CNMRfiles/3.pdf
- 13CNMRfiles/rawdata/
- 13CNMRfiles/rawdata/acqu
- 13CNMRfiles/rawdata/acqus
- 13CNMRfiles/rawdata/audita.txt
- 13CNMRfiles/rawdata/cpdprg2
- 13CNMRfiles/rawdata/fid
- 13CNMRfiles/rawdata/format.temp
- 13CNMRfiles/rawdata/fq1list
- 13CNMRfiles/rawdata/pdata/
- 13CNMRfiles/rawdata/pdata/1/
- 13CNMRfiles/rawdata/pdata/1/1i
- 13CNMRfiles/rawdata/pdata/1/1r
- 13CNMRfiles/rawdata/pdata/1/auditp.txt
- 13CNMRfiles/rawdata/pdata/1/outd
- 13CNMRfiles/rawdata/pdata/1/proc
- 13CNMRfiles/rawdata/pdata/1/procs
- 13CNMRfiles/rawdata/pdata/1/thumb.png
- 13CNMRfiles/rawdata/pdata/1/title
- 13CNMRfiles/rawdata/prosol_History
- 13CNMRfiles/rawdata/pulseprogram
- 13CNMRfiles/rawdata/scon2
- 13CNMRfiles/rawdata/shimvalues
- 13CNMRfiles/rawdata/specpar
- 13CNMRfiles/rawdata/uxnmr.info
- 13CNMRfiles/rawdata/uxnmr.par
- 1HNMRfiles/
- 1HNMRfiles/1.pdf
- 1HNMRfiles/2.pdf
- 1HNMRfiles/3.pdf
- 1HNMRfiles/4.pdf
- 1HNMRfiles/rawdata/
- 1HNMRfiles/rawdata/acqu
- 1HNMRfiles/rawdata/acqus
- 1HNMRfiles/rawdata/audita.txt
- 1HNMRfiles/rawdata/fid
- 1HNMRfiles/rawdata/format.temp
- 1HNMRfiles/rawdata/pdata/
- 1HNMRfiles/rawdata/pdata/1/
- 1HNMRfiles/rawdata/pdata/1/1i
- 1HNMRfiles/rawdata/pdata/1/1r
- 1HNMRfiles/rawdata/pdata/1/auditp.txt
- 1HNMRfiles/rawdata/pdata/1/outd
- 1HNMRfiles/rawdata/pdata/1/proc
- 1HNMRfiles/rawdata/pdata/1/procs
- 1HNMRfiles/rawdata/pdata/1/thumb.png
- 1HNMRfiles/rawdata/pdata/1/title
- 1HNMRfiles/rawdata/peaks.txt
- 1HNMRfiles/rawdata/prosol_History
- 1HNMRfiles/rawdata/pulseprogram
- 1HNMRfiles/rawdata/scon2
- 1HNMRfiles/rawdata/shimvalues
- 1HNMRfiles/rawdata/specpar
- 1HNMRfiles/rawdata/uxnmr.info
- 1HNMRfiles/rawdata/uxnmr.par
- Zieniuk Supplementary materials.pdf
