# Supplementary material for: Lipase-Catalyzed Synthesis, Antioxidant Activity, Antimicrobial Properties and Molecular Docking Studies of Butyl Dihydrocaffeate
Source: Molecules. 2022 Aug 7;27(15):5024. doi: 10.3390/molecules27155024 (PMC9370587; doi:10.3390/molecules27155024)
Supplement: Supplementary file 1 [file molecules-27-05024-s001.zip › 13CNMRfiles/rawdata/audita.txt]

##TITLE= Audit trail, TOPSPIN		Version 3.2
##JCAMPDX= 5.01
##ORIGIN= Bruker BioSpin GmbH
##OWNER= felix
$$ /dane/felix/42094/1/audita.txt
##AUDIT TRAIL=  $$ (NUMBER, WHEN, WHO, WHERE, PROCESS, VERSION, WHAT)
(   1,<2022-08-03 13:37:38.012 +0200>,<felix>,<b300>,<go>,<TOPSPIN 3.2>,
      <created by zg
	started at 2022-08-03 12:24:25.103 +0200,
	POWCHK disabled, PULCHK disabled,
       terminated by command 'halt'
       configuration hash MD5:
       78 26 B0 62 CA 6A E1 DC 2F 73 9B EC 33 1E A9 3E
       data hash MD5: 64K
       13 C2 C6 C3 27 D1 38 2F A3 74 F2 19 0E EC D7 60>)
(   2,<2022-08-03 13:37:38.118 +0200>,<felix>,<b300>,<audit>,<TOPSPIN 3.2>,
      <user comment:
       ICON-NMR User ID: felix
       data hash MD5: 64K
       13 C2 C6 C3 27 D1 38 2F A3 74 F2 19 0E EC D7 60>)
##END=

$$ hash MD5
$$ 82 B5 3D 06 68 6B 07 7D 4B A0 F1 76 82 58 4B 2E
