# Supplementary material for: Lipase-Catalyzed Synthesis, Antioxidant Activity, Antimicrobial Properties and Molecular Docking Studies of Butyl Dihydrocaffeate
Source: Molecules. 2022 Aug 7;27(15):5024. doi: 10.3390/molecules27155024 (PMC9370587; doi:10.3390/molecules27155024)
Supplement: Supplementary file 1 [file molecules-27-05024-s001.zip › 13CNMRfiles/rawdata/pdata/1/auditp.txt]

##TITLE= Audit trail, TOPSPIN		Version 3.2
##JCAMPDX= 5.01
##ORIGIN= Bruker BioSpin GmbH
##OWNER= felix
$$ /dane/felix/42094/1/pdata/1/auditp.txt
##AUDIT TRAIL=  $$ (NUMBER, WHEN, WHO, WHERE, PROCESS, VERSION, WHAT)
(   1,<2022-08-03 12:24:25.103 +0200>,<felix>,<b300>,<go>,<TOPSPIN 3.2>,
      <acquisition in progress>)
(   2,<2022-08-03 13:37:33.221 +0200>,<felix>,<b300>,<proc1d>,<TOPSPIN 3.2>,
      <Start of raw data processing
       em LB = 1 SI = 32K 
       data hash MD5: 32K
       75 FF 6F CA 09 8C F2 2B 48 ED B9 CF 62 7F 30 D0>)
(   3,<2022-08-03 13:37:33.254 +0200>,<felix>,<b300>,<proc1d>,<TOPSPIN 3.2>,
      <ft FT_mod = 6 PKNL = 1 SI = 32K 
       data hash MD5: 32K
       B3 EE 7B 61 BC 26 06 E7 C5 3D D3 3B 05 ED 57 B1>)
(   4,<2022-08-03 13:37:33.390 +0200>,<felix>,<b300>,<proc1d>,<TOPSPIN 3.2>,
      <apk 
       data hash MD5: 32K
       A0 30 11 C8 A4 88 F0 AC E4 D3 34 A8 58 86 EC 6B>)
(   5,<2022-08-03 13:37:33.403 +0200>,<felix>,<b300>,<proc1d>,<TOPSPIN 3.2>,
      <abs n ABSG = 5 
       data hash MD5: 32K
       4A CA 23 E0 D9 BD 5A E9 B5 F8 64 3A 22 ED 3E 49>)
##END=

$$ hash MD5
$$ 4D 19 53 AA D8 BB CF 9F 19 39 05 CE 5F 2D 78 86
