# Supplementary material for: Lipase-Catalyzed Synthesis, Antioxidant Activity, Antimicrobial Properties and Molecular Docking Studies of Butyl Dihydrocaffeate
Source: Molecules. 2022 Aug 7;27(15):5024. doi: 10.3390/molecules27155024 (PMC9370587; doi:10.3390/molecules27155024)
Supplement: Supplementary file 1 [file molecules-27-05024-s001.zip › 13CNMRfiles/rawdata/pdata/1/title]

42094-13C
13C
