# Supplementary material for: Lipase-Catalyzed Synthesis, Antioxidant Activity, Antimicrobial Properties and Molecular Docking Studies of Butyl Dihydrocaffeate
Source: Molecules. 2022 Aug 7;27(15):5024. doi: 10.3390/molecules27155024 (PMC9370587; doi:10.3390/molecules27155024)
Supplement: Supplementary file 1 [file molecules-27-05024-s001.zip › 13CNMRfiles/rawdata/shimvalues]

# Wed Aug  3 13:33:18 2022
#$$PROBEID=2
#$$PROBEINFO=5 mm PABBO BB-1H/19F/D Z-GRD Z862701/0068
#$$PICSINFO=Z862701_0068_02.par
#$$SHIMID=313232
#
# Active Shim Gradients
#
Z           		-2593           
Z2          		2680            
Z3          		-3254           
Z4          		-25985          
Z5          		506             
Z6          		14100           
X           		-5168           
XZ          		-689            
XZ2         		5681            
XZ3         		9382            
Y           		3698            
YZ          		-3617           
YZ2         		-23188          
YZ3         		4186            
XY          		1811            
XYZ         		683             
(X2-Y2)     		1330            
(X2-Y2)Z    		16007           
X3          		-6965           
Y3          		-2874           
#
# Lock Parameter
#
FIELD		7497.284
LOCKPHASE		345.400 
LOCKPOWER		-30.000 
LOCKGAIN		119.124 
LOCKDC		-75.000 
LOCKSHIFT		7.240   
LOOPGAIN		-12.000 
LOOPTIME		0.400   
LOOPFILTER		100.000 
#
IEEE64_VERSION_CODE 1
#
# Shim currents 
#
SHIM_SETTING [1 ]  -1257.58712271  
SHIM_SETTING [2 ]  1326.35538785   
SHIM_SETTING [3 ]  -1711.81769014  
SHIM_SETTING [4 ]  -13668.26396529 
SHIM_SETTING [5 ]  266.17930190    
SHIM_SETTING [6 ]  -2718.42681468  
SHIM_SETTING [7 ]  -362.56089371   
SHIM_SETTING [8 ]  2988.22177128   
SHIM_SETTING [9 ]  699.49822854    
SHIM_SETTING [10]  952.54987086    
SHIM_SETTING [11]  1945.04473438   
SHIM_SETTING [12]  -1902.46387706  
SHIM_SETTING [13]  -12197.11311034 
SHIM_SETTING [14]  2201.95008284   
SHIM_SETTING [15]  7416.58914295   
SHIM_SETTING [16]  8419.85768178   
SHIM_SETTING [17]  4934.81709772   
SHIM_SETTING [18]  359.52082563    
SHIM_SETTING [19]  -3663.33701048  
SHIM_SETTING [20]  -1511.76731766  
