# Supplementary material for: Lipase-Catalyzed Synthesis, Antioxidant Activity, Antimicrobial Properties and Molecular Docking Studies of Butyl Dihydrocaffeate
Source: Molecules. 2022 Aug 7;27(15):5024. doi: 10.3390/molecules27155024 (PMC9370587; doi:10.3390/molecules27155024)
Supplement: Supplementary file 1 [file molecules-27-05024-s001.zip › 13CNMRfiles/rawdata/uxnmr.info]

CONFIGURATION INFORMATION
=========================

Path         : /opt/topspin3.2/conf/instr/spect/uxnmr.info
Date         : Wed Dec  1 11:39:40 2021
Release      : TOPSPIN Version 3.2-pl5
Installed in : /opt/topspin3.2
Host         : b300
OS           : CentOS release 5.10 (Final)
CPU          : Intel(R) Xeon(R) CPU E5-1620 v2 @ 3.70GHz (8 cores at 1200 MHz with Hyperthreading)
User         : felix (felix)
Description  : AVANCE NANOBAY V3-I 300MHz
Location     : Uniwersytet Warszawski
System       : Avance III NMR spectrometer
1H-frequency : 300.20 MHz
Order Number : 10126436
Configured in: /opt/topspin3.2/conf/instr/spect

IPSO: connected to spectrometer subnet
- TCP/IP address = 149.236.99.254
- Tctrl : 1
- Fctrls: 2
- Gctrl1: without digital preemphasis
- Rctrl : 1
- FREDs : none
- DPP : none

DRU: AQS DRU Z100977/02326 ECL 07.01
- TCP/IP address = 149.236.99.89
- Firmware Version = 140519
- DRU controls AQS-Rack and HPPR/2

AQS: connected to 149.236.99.89:/dev/tty10
  _Slot_ SBSB _____________________Board_____________________
  Number Addr Type HW-VS FW-VS ID  ECL Name   Description
  -----------------------------------------------------------
     2   0x10 0x43   0x5    CD  R  0.2 REC-1  AQS RXAD/2 600 Z130588/994 ECL 00.02
     3   0x34 0xd6   0x1        X  3.1 REF-1  REF/3-600 Reference Board for AQS/3 Receiver
     4   0x24 0x32     0        S  2.2 SGU-1  AQS SGU/3 600 (2CH) Z117129/01274 ECL 02.02 FPGA-Vs=20131031
     8   0x36  0x5     0        A  9.2 BLA-1  BLA2BB 150/60 20-400 W1345049/3355 ECL 09.02
    12   0xa0 0x94     0        V  2.0 PS-1   
    14   0xa1 0x93     0        V  0.1 PS-2   
    15   0xa2 0x91     0        V  1.2 PS-3   AQS PSM-D Power Supply Module
    --   0x20 0xd9     0        B  1.0 MASTER 
     1   0x20  0x7     0        B      MASTER AQS Rack Master
  Logical Receiver/SGU configuration:


Router: 1 AQS-Minirouter

Amplifiers (AQS configuration):
  RO  Amplifier  Module  Nucleus  Power/W  Switchbox Name PN/SN/FW
   1      1         1        B      150    N         BLA2BB 150/60 20-400 W1345049/3355/-
   2      1         2        B       60    N         BLA2BB 150/60 20-400 W1345049/3355/-


Transmitters at the spectrometer subnet:
----------------------------------------
LTRX Z109887/00242 ECL 04.01:
- TCP/IP address = 149.236.99.20
- Amplifier      = BSMS/2 LOCK TRANSCEIVER 300: Z109887/00242 ECL 04.01

BSMS: BSMS/2 connected to ethernet
- TCP/IP address = 149.236.99.20
- ELCB firmware version = 20130627
- GAB current limits = 0.0/X, 0.0/Y, 10.0/Z (in A)
- SCB channels = 20
- Shim System = BOSS1-SB
- L-TRX = BSMS/2 LOCK TRANSCEIVER 300: Z109887/00242 ECL 04.01
- Lock: on L-TRX board
- VTU_SPB = BSMS/2 SPB SENSOR & PNEUMATIC BD: Z115191/01787 ECL 04.00
- VTU_VPSB1 = BSMS/2 VARIABLE POWER SUPPLY BD: Z115193/02048 ECL 01.05

VTU: in BSMS/2 connected to ethernet
- TCP/IP address = 149.236.99.20

Bruker Automatic Changer: device connected to 149.236.99.254:/dev/tty05
- Capacity: 16 holders
- Firmware: 20130108
- use BACS air  = yes
- BACS sx delay = 5 s
- Sample Rail fast changer mode = no

Sample Changers at the spectrometer subnet:
-------------------------------------------
 - BACS2_H15200-01_394: at TCP/IP address 149.236.99.157


Preamplifiers :
HPPR: - HPPR/2 preamplifier connected to 149.236.99.89:/dev/tty10
    Type      : HPPR/2
    Controller: Application firmware = aQ
                no LED display for tuning and matching
    Module  1 : 1H/2H 1H (virtual 50 Ohm reference: 23.7%/79.3deg)
                 PN=Z003950, SN=00843 from 20131202
    Module  2 : 1H/2H 2H (virtual 50 Ohm reference: 50.0%/-66.0deg)
                 PN=Z003950, SN=00843 from 20131202
    Module  3 : XBB19F 2HS
                 PN=Z003954, SN=00411 from 20131204


Frequency generation:
- F1: for SGU
- F2: for SGU


RF cable connections (detected by 'confamp')
--------------------------------------------------------------------
SGU1 NORM output -> input 1 of transmitter 1 (BLA2BB 150/60 20-400 W1345049/3355)
SGU1 AUX  output -> input 1 of transmitter 2 (BSMS/2 LOCK TRANSCEIVER 300 Z109887/00242 at TCP/IP 149.236.99.20)
SGU2 NORM output -> input 2 of transmitter 1 (BLA2BB 150/60 20-400 W1345049/3355)
SGU2 AUX  output -> TUNE signal input of HPPR

Blanking cable connections (detected by 'confamp')
--------------------------------------------------------------------
transmitter 1 (BLA2BB 150/60 20-400 W1345049/3355) amplifier B-150W uses blanking 1
transmitter 1 (BLA2BB 150/60 20-400 W1345049/3355) amplifier B-60W uses blanking 2
transmitter 2 (BSMS/2 LOCK TRANSCEIVER 300 Z109887/00242 at TCP/IP 149.236.99.20) amplifier 2H-5W uses blanking 8
