# Supplementary material for: Lipase-Catalyzed Synthesis, Antioxidant Activity, Antimicrobial Properties and Molecular Docking Studies of Butyl Dihydrocaffeate
Source: Molecules. 2022 Aug 7;27(15):5024. doi: 10.3390/molecules27155024 (PMC9370587; doi:10.3390/molecules27155024)
Supplement: Supplementary file 1 [file molecules-27-05024-s001.zip › 1HNMRfiles/rawdata/audita.txt]

##TITLE= Audit trail, TOPSPIN		Version 3.2
##JCAMPDX= 5.01
##ORIGIN= Bruker BioSpin GmbH
##OWNER= nmr
$$ /dane/felix/33270/1/audita.txt
##AUDIT TRAIL=  $$ (NUMBER, WHEN, WHO, WHERE, PROCESS, VERSION, WHAT)
(   1,<2021-02-11 15:27:53.363 +0100>,<nmr>,<b300>,<go>,<TOPSPIN 3.2>,
      <created by zg
	started at 2021-02-11 15:25:30.720 +0100,
	POWCHK disabled, PULCHK disabled,
       configuration hash MD5:
       32 B9 41 97 E1 CA FA 29 71 19 AC 9C D2 50 A3 1C
       data hash MD5: 42068
       C4 39 BA 39 AB A9 DB 71 D3 BC F4 0D C3 EC 57 5C>)
(   2,<2021-02-11 15:27:53.472 +0100>,<nmr>,<b300>,<audit>,<TOPSPIN 3.2>,
      <user comment:
       ICON-NMR User ID: felix
       data hash MD5: 42068
       C4 39 BA 39 AB A9 DB 71 D3 BC F4 0D C3 EC 57 5C>)
##END=

$$ hash MD5
$$ B4 80 6A A0 0E F4 38 C1 AF 78 AE 71 D1 A5 6C D2
