# Supplementary material for: Lipase-Catalyzed Synthesis, Antioxidant Activity, Antimicrobial Properties and Molecular Docking Studies of Butyl Dihydrocaffeate
Source: Molecules. 2022 Aug 7;27(15):5024. doi: 10.3390/molecules27155024 (PMC9370587; doi:10.3390/molecules27155024)
Supplement: Supplementary file 1 [file molecules-27-05024-s001.zip › 1HNMRfiles/rawdata/pdata/1/auditp.txt]

##TITLE= Audit trail, TOPSPIN		Version 3.2
##JCAMPDX= 5.01
##ORIGIN= Bruker BioSpin GmbH
##OWNER= nmr
$$ /dane/felix/33270/1/pdata/1/auditp.txt
##AUDIT TRAIL=  $$ (NUMBER, WHEN, WHO, WHERE, PROCESS, VERSION, WHAT)
(   1,<2021-02-11 15:27:53.363 +0100>,<nmr>,<b300>,<go>,<TOPSPIN 3.2>,
      <created by zg
	started at 2021-02-11 15:25:30.720 +0100,
	POWCHK disabled, PULCHK disabled,
       configuration hash MD5:
       32 B9 41 97 E1 CA FA 29 71 19 AC 9C D2 50 A3 1C
       data hash MD5: 42068
       C4 39 BA 39 AB A9 DB 71 D3 BC F4 0D C3 EC 57 5C>)
(   2,<2021-02-11 15:27:53.472 +0100>,<nmr>,<b300>,<audit>,<TOPSPIN 3.2>,
      <user comment:
       ICON-NMR User ID: felix
       data hash MD5: 42068
       C4 39 BA 39 AB A9 DB 71 D3 BC F4 0D C3 EC 57 5C>)
(   3,<2021-02-11 15:28:47.229 +0100>,<nmr>,<b300>,<proc1d>,<TOPSPIN 3.2>,
      <Start of raw data processing
       em LB = 0.5 SI = 64K 
       data hash MD5: 64K
       F4 96 5A 70 AE ED A2 BF 1A 85 F8 CE 81 5C E2 60>)
(   4,<2021-02-11 15:28:47.272 +0100>,<nmr>,<b300>,<proc1d>,<TOPSPIN 3.2>,
      <ft FT_mod = 6 PKNL = 1 SI = 64K 
       data hash MD5: 64K
       88 88 23 C7 4A C2 B6 EA F3 16 B3 6D 0D 9D 64 19>)
(   5,<2021-02-11 15:28:47.487 +0100>,<nmr>,<b300>,<proc1d>,<TOPSPIN 3.2>,
      <apk 
       data hash MD5: 64K
       A1 84 6C BB 49 F6 34 8A 63 4F A0 EF 44 9E 59 85>)
(   6,<2021-02-11 15:28:47.533 +0100>,<nmr>,<b300>,<proc1d>,<TOPSPIN 3.2>,
      <abs n ABSG = 5 
       data hash MD5: 64K
       F5 68 9B 1E E3 35 D6 FC 05 C0 8B B4 E9 17 83 30>)
##END=

$$ hash MD5
$$ 84 10 20 2C 7C 55 DF 9C A9 1F 0A 7D CA F6 25 31
