# Supplementary material for: Lipase-Catalyzed Synthesis, Antioxidant Activity, Antimicrobial Properties and Molecular Docking Studies of Butyl Dihydrocaffeate
Source: Molecules. 2022 Aug 7;27(15):5024. doi: 10.3390/molecules27155024 (PMC9370587; doi:10.3390/molecules27155024)
Supplement: Supplementary file 1 [file molecules-27-05024-s001.zip › 1HNMRfiles/rawdata/peaks.txt]

SpinWorks 4 peak list for:    C:\Users\Bartek\Downloads\BZ (2)\BDHCA\33270\1\
peak #   freq. (Hz)    freq. (ppm)    intensity  intensity(Absolute)

   1      493.966        1.6455         0.0113         6614601
   2      493.966        1.6455         0.0113         6614601
   3      500.479        1.6672         0.0047         2735820
   4      500.479        1.6672         0.0047         2735820
   5      483.633        1.6110         0.2132       124650267
   6      483.633        1.6110         0.2132       124650267
