# Supplementary material for: Lipase-Catalyzed Synthesis, Antioxidant Activity, Antimicrobial Properties and Molecular Docking Studies of Butyl Dihydrocaffeate
Source: Molecules. 2022 Aug 7;27(15):5024. doi: 10.3390/molecules27155024 (PMC9370587; doi:10.3390/molecules27155024)
Supplement: Supplementary file 1 [file molecules-27-05024-s001.zip › 1HNMRfiles/rawdata/shimvalues]

# Thu Feb 11 15:26:53 2021
#$$PROBEID=2
#$$PROBEINFO=5 mm PABBO BB-1H/19F/D Z-GRD Z862701/0068
#$$PICSINFO=Z862701_0068_02.par
#$$SHIMID=313232
#
# Active Shim Gradients
#
Z           		-2607           
Z2          		2599            
Z3          		-3250           
Z4          		-25337          
Z5          		730             
Z6          		12940           
X           		-5129           
XZ          		-850            
XZ2         		5783            
XZ3         		9484            
Y           		3331            
YZ          		-3943           
YZ2         		-23138          
YZ3         		4083            
XY          		1715            
XYZ         		652             
(X2-Y2)     		827             
(X2-Y2)Z    		15734           
X3          		-8384           
Y3          		-851            
#
# Lock Parameter
#
FIELD		7503.776
LOCKPHASE		354.400 
LOCKPOWER		-30.000 
LOCKGAIN		114.998 
LOCKDC		-75.000 
LOCKSHIFT		7.240   
LOOPGAIN		-12.000 
LOOPTIME		0.400   
LOOPFILTER		100.000 
#
IEEE64_VERSION_CODE 1
#
# Shim currents 
#
SHIM_SETTING [1 ]  -1264.50017774  
SHIM_SETTING [2 ]  1286.67841392   
SHIM_SETTING [3 ]  -1709.34284279  
SHIM_SETTING [4 ]  -13327.42039583 
SHIM_SETTING [5 ]  383.80174369    
SHIM_SETTING [6 ]  -2697.68700000  
SHIM_SETTING [7 ]  -446.97500000   
SHIM_SETTING [8 ]  3042.12000000   
SHIM_SETTING [9 ]  435.06800000    
SHIM_SETTING [10]  902.27400000    
SHIM_SETTING [11]  1751.88400000   
SHIM_SETTING [12]  -2074.25100000  
SHIM_SETTING [13]  -12170.47700000 
SHIM_SETTING [14]  2147.67500000   
SHIM_SETTING [15]  6806.56033428   
SHIM_SETTING [16]  8276.32100000   
SHIM_SETTING [17]  4988.39300000   
SHIM_SETTING [18]  343.13800000    
SHIM_SETTING [19]  -4409.72700000  
SHIM_SETTING [20]  -447.54200000   
